# Supplementary material for: AI-Integrated Multi-Target Validation of Coreopsis tinctoria Polyphenols as a Functional Food Ingredient Against Diabetic Nephropathy
Source: Foods. 2026 Jun 23;15(13):2257. doi: 10.3390/foods15132257 (PMC13361528; doi:10.3390/foods15132257)
Supplement: Supplementary file 1 [file foods-15-02257-s001.zip]

Archive with 1 entries (1 files):
- foods-4369682-supplementary.pdf
